# Supplementary material for: Ultrasonography measurement of glottic transverse diameter and subglottic diameter to predict endotracheal tube size in children: a prospective cohort study
Source: Sci Rep. 2022 Sep 8;12:15215. doi: 10.1038/s41598-022-19668-6 (PMC9458708; doi:10.1038/s41598-022-19668-6)
Supplement: Supplementary file 1 — Supplementary Information. [file 41598_2022_19668_MOESM1_ESM.csv]

	code	gen	agey	agem	bw	pbw	field1	ht	pht	field2	asa	dis1	dis2	dis3	cs	type	opoth	ind	but	canbut	bit	canbit	opt	n1stsize	n1stsizec	n2ndsize	n2ndsizec	n3rdsize	n3rdsizec	ssize	ssizec	int	lt	ltm	ltmot	ltm1	comm	gom1	gom2	agom	som1	som2	asom	gome1	gome2	goc1	goc2	agoc	soc1
1	1	Male	6	5	19.7	25	50	111	10	25	I	none	none	none	4.5	Orthopaedics		Intravenous administration	4		0		311	5.5	1	NA	NA	NA	NA	5.5	1	Nurse anesthetist (Experience >1	Positive at >20 cmH2O	NA				3.07	3.14	3.1	7.88	8.16	8.02	7.11	6.7	3.49	3.63	3.56	8.03
2	2	Female	2	1	9	0	3	81.5	0	3	I	none	none	none	4.5	Orthopaedics		Intravenous administration	4		0		185	4.5	1	NA	NA	NA	NA	4.5	1	Resident (>2nd year)	Positive at 10-20 cmH2O	NA				2.54	3.08	2.82	5.72	5.43	5.57	4.4	4.55	2.45	2.35	2.4	5.63
3	3	Male	2	4	11.3	10	25	93	50	75	I	none	none	none	4.5	Opthalmological		Intravenous administration	NA	ultrasound after nimbex injected 3 minutes	NA	intubate after nimbex injected 5 minutes	433	4	1	4.5	1	NA	NA	4.5	1	Resident (>2nd year)	Positive at <10 cm H2O	change tube size			after change tube, leak test positive at 10-20mmHg	3.3	3.13	3.21	6.05	6.05	6.05	5	5	3.08	3.36	3.22	6.05
4	4	Female	2	11	12.6	25	50	91.5	25	50	II	Anemia	none	none	4.5	ENT		Intravenous administration	3		3	intubated after nimbex injected 5 minutes	312	4.5	1	5	1	NA	NA	5	1	Resident (>2nd year)	Positive at 10-20 cmH2O	NA			resistance was too loose when apply size 4.5	3.29	3.26	3.27	6.02	5.78	5.9	7.16	7.2	3.6	3.8	3.7	6.22
5	5	Male	3	6	12.8	0	3	93	0	3	I	none	none	none	5	General surgery		Inhalation induction	3		0		263	5	1	5	1	4.5	1	4.5	1	Staff	Positive at 10-20 cmH2O	NA			LV gr.3 cannot pass 5.0, Stylet+BURP cannot pass 5	3.06	3.44	3.25	6.51	6.55	6.53	5	5	3.13	3.38	3.25	6.61
6	6	Male	2	1	12.1	25	50	89	50	75	I	none	none	none	4.5	Opthalmological		Intravenous administration	4		0		187	4.5	1	NA	NA	NA	NA	4.5	1	Resident (>2nd year)	Positive at 10-20 cmH2O	NA				2.72	2.79	2.75	3.42	3.47	3.44	5.2	5.3	2.82	3	2.91	3.42
7	7	Male	5	0	17.8	25	50	105	10	25	I	none	none	none	5	General surgery		Inhalation induction	4		0		138	5	1	5.5	1	NA	NA	5.5	1	Resident (>2nd year)	Positive at <10 cm H2O	change tube size			change tube due to leakage	3.71	3.71	3.71	7.76	7.76	7.76	6.8	7.1	3.4	4.02	3.71	7.37
8	8	Male	5	11	17.8	25	50	109	10	25	II	URI	none	none	5.5	Plastic surgery		Intravenous administration	4		0		142	5.5	1	5.5	2	NA	NA	5.5	2	Resident (>2nd year)	Positive at <10 cm H2O	change tube size			change tube due to excessive leakage	4.89	4.63	4.76	6.92	6.67	6.79	9.41	9.04	4.89	4.79	4.84	6.66
9	9	Male	2	3	10.5	3	10	85	10	25	II	Anemia	none	none	4.5	Plastic surgery		Intravenous administration	4		0		420	4.5	1	NA	NA	NA	NA	4.5	1	Resident (>2nd year)	Positive at 10-20 cmH2O	NA				2.74	2.8	2.77	6.75	6.51	6.63	5.4	5.65	2.92	2.98	2.95	6.33
10	10	Female	6	4	22.1	50	75	117	50	75	I	none	none	none	5.5	Opthalmological		Intravenous administration	4		4	intubate after injected nimbex 5 mins	140	5.5	1	NA	NA	NA	NA	5.5	1	Resident (>2nd year)	Positive at 10-20 cmH2O	NA				3.64	3.58	3.61	4.83	4.75	4.79	5.54	5.61	3.59	3.63	3.61	5.04
11	11	Female	2	11	12.4	25	50	89	10	25	II	none	none	none	4.5	Opthalmological		Intravenous administration	4		0		224	4.5	1	4	1	3.5	1	NA	NA	Staff	NA	NA			difficult intubation, LMA classic No2	2.32	2.41	2.36	3.38	3.42	3.4	5.5	5.2	2.76	2.82	2.79	3.33
12	12	Female	8	7	30	50	75	134	75	90	I	none	none	none	6	Plastic surgery		Intravenous administration	4		1		212	6	1	6	2	NA	NA	6	2	Resident (>2nd year)	Positive at <10 cm H2O	change tube size			change tube due to leakage, blow cuff 1 ml	4.61	5.32	4.96	7.79	7.67	7.73	9.68	8.89	4.93	4.63	4.78	7.79
13	13	Male	2	1	10.6	10	25	88	50	75	I	none	none	none	4.5	General surgery		Inhalation induction	4		1		195	4.5	1	NA	NA	NA	NA	4.5	1	Resident (>2nd year)	Positive at 10-20 cmH2O	NA				2.28	2.46	2.37	4.62	4.7	4.66	5.37	5.85	2.82	2.87	2.84	4.32
14	14	Male	4	6	15	10	25	95	0	3	II	Anemia	Respiratory disorder	none	5	Urology		Intravenous administration	4		0		170	5	1	5.5	2	NA	NA	5.5	2	Resident (>2nd year)	Positive at <10 cm H2O	change tube size				4.36	4.2	4.28	6.31	6.43	6.37	11.3	13.3	5.66	6.39	6.02	6.62
15	15	Female	8	6	30	50	75	128	50	75	I	none	none	none	6	Opthalmological		Intravenous administration	4		0		146	6	1	NA	NA	NA	NA	6	1	Resident (>2nd year)	Positive at 10-20 cmH2O	NA				3.04	3.71	3.37	5.84	6.16	6	6.78	7.04	4.58	4.17	4.37	6.12
16	16	Male	4	1	13.3	3	10	97	10	25	II	Anemia	Genetic Disorder	Respiratory disorder	5	Opthalmological		Intravenous administration	3		0		264	5	1	NA	NA	NA	NA	5	1	Resident (>2nd year)	Positive at 10-20 cmH2O	NA				3.06	3.1	3.08	4	3.88	3.94	5.7	5.7	3.01	2.88	2.94	4.15
17	17	Male	7	10	17.8	0	3	115	3	10	II	Anemia	none	none	5.5	Opthalmological		Intravenous administration	4		0		195	5.5	1	NA	NA	NA	NA	5.5	1	Resident (>2nd year)	Positive at 10-20 cmH2O	NA				3.4	3.19	3.29	5.52	5.38	5.45	5.75	5.75	3.08	3.03	3.05	4.7
18	18	Male	4	5	15.1	25	50	96	0	3	I	none	none	none	5	Opthalmological		Intravenous administration	4		0		302	5	1	NA	NA	NA	NA	5	1	Resident (>2nd year)	Positive at 10-20 cmH2O	NA				4.06	4.11	4.08	5.32	5.24	5.28	6.4	6.6	3.63	3.88	3.75	4.94
19	19	Male	6	6	18.5	25	50	115	25	50	I	none	none	none	5.5	Opthalmological		Intravenous administration	4		0		281	5.5	1	NA	NA	NA	NA	5.5	1	Resident (>2nd year)	Positive at <10 cm H2O	pack throat				3.79	3.62	3.7	5.98	6.07	6.02	7.62	6.95	3.59	3.42	3.5	5.75
20	20	Female	4	8	15.7	25	50	105	25	50	III	none	none	none	5	General surgery		Intravenous administration	3		0		145	5	1	4.5	2	NA	NA	4.5	2	Resident (>2nd year)	Positive at <10 cm H2O	change tube size				3.15	3.28	3.21	5.06	4.95	5	6.02	6.34	3.15	3.15	3.15	4.7
21	21	Female	6	11	29.3	90	97	128.5	90	97	I	none	none	none	5.5	Plastic surgery		Intravenous administration	4		0		240	6	1	NA	NA	NA	NA	6	1	Resident (>2nd year)	Positive at 10-20 cmH2O	NA				3.35	3.29	3.32	6.45	6.33	6.39	7.05	6.9	3.62	3.42	3.52	6.11
22	22	Female	8	2	29.9	50	75	125	25	50	II	Respiratory disorder	none	none	6	Plastic surgery		Intravenous administration	4		0		140	6	1	5.5	2	NA	NA	5.5	2	Resident (>2nd year)	Positive at <10 cm H2O	change tube size				4.07	4.07	4.07	6.5	6.92	6.71	7.53	6.8	3.89	3.4	3.64	6.8
23	23	Male	2	9	13.5	25	50	95	50	75	I	none	none	none	4.5	Opthalmological		Intravenous administration	4		0		110	4.5	1	5	1	NA	NA	5	1	Staff	Positive at <10 cm H2O	change tube size			after change tube, positive at 10-20mmH2O	3.04	2.78	2.91	3.79	3.78	3.78	4.94	5.61	2.45	2.87	2.66	3.75
24	24	Female	6	5	42	97	99	130	97	99	II	Obesity (>95th percentile weight	none	none	6	Opthalmological		Intravenous administration	4		0		100	6	1	6.5	2	NA	NA	6.5	2	Resident (>2nd year)	Positive at <10 cm H2O	change tube size				4.31	4.24	4.27	6.02	6.29	6.15	8.88	8.2	4.58	4.1	4.34	6.01
25	25	Male	3	1	13.5	25	50	95	25	50	I	none	none	none	4.5	Opthalmological		Intravenous administration	4		0		150	4.5	1	5	1	NA	NA	5	1	Resident (>2nd year)	Positive at <10 cm H2O	change tube size			after change tube, positive at 10-20 mmH2O	3.56	3.46	3.51	5.18	4.54	4.86	6.54	6.96	3.35	3.63	3.49	4.67
26	26	Female	2	2	11	25	50	87	50	75	I	none	none	none	4.5	Opthalmological		Intravenous administration	0		0		157	4.5	1	NA	NA	NA	NA	4.5	1	Resident (>2nd year)	Positive at 10-20 cmH2O	NA				2.65	2.97	2.81	4.34	4.15	4.24	5.12	5.66	2.51	2.83	2.67	3.84
27	27	Female	4	7	14.4	10	25	102	25	50	II	Respiratory disorder	none	none	5	Opthalmological		Intravenous administration	0		0		185	5	1	NA	NA	NA	NA	5	1	Resident (>2nd year)	Positive at 10-20 cmH2O	NA				3.56	3.47	3.51	4.43	4.38	4.4	6.49	5.69	3.4	3.19	3.29	4.7
28	28	Female	2	2	11	25	50	85	25	50	II	Anemia	none	none	4.5	Orthopaedics		Intravenous administration	4		0		116	5	1	NA	NA	NA	NA	5	1	Nurse anesthetist (Experience >1	Positive at 10-20 cmH2O	NA				3.19	3.24	3.21	4.52	4.49	4.5	6.01	6.07	3.3	3.56	3.43	4.21
29	29	Female	3	11	14.8	25	50	97	25	50	II	Anemia	none	none	5	Opthalmological		Intravenous administration	4		0		200	5	1	NA	NA	NA	NA	5	1	Resident (>2nd year)	Positive at <10 cm H2O	pack throat				4.02	4.06	4.04	4.75	4.83	4.79	8.08	7.23	4.36	4.09	4.22	4.83
30	30	Female	6	3	15.4	3	10	111	25	50	III	CVS disorder	none	none	5.5	CVT		Intravenous administration	0		0		174	5.5	1	5.5	2	NA	NA	5.5	2	Resident (>2nd year)	Positive at 10-20 cmH2O	NA			5.5 uncuff is too loose, 5.5 cuff with blow 2 mL	3.62	3.62	3.62	5.69	5.64	5.67	7.36	6.85	3.65	3.56	3.6	5.53
31	31	Male	5	11	25.5	75	90	116	50	75	I	none	none	none	5.5	Opthalmological		Inhalation induction	4		1		217	5.5	1	5.5	2	NA	NA	5.5	2	Resident (>2nd year)	Positive at <10 cm H2O	change tube size				4.38	4.5	4.4	5.8	5.8	5.8	8.15	7.18	4.08	3.89	3.98	5.48
32	32	Female	7	4	17	0	3	114	10	25	II	Anemia	none	none	5.5	Opthalmological		Intravenous administration	4		1		280	5.5	1	NA	NA	NA	NA	5.5	1	Resident (>2nd year)	Positive at >20 cmH2O	NA				3.01	3.06	3.03	5.07	5.07	5.07	5.75	5.34	3.06	3.06	3.06	4.93
33	33	Female	6	1	15	0	3	102	0	3	I	none	none	none	5.5	Opthalmological		Intravenous administration	4		0		201	5.5	1	5.5	2	NA	NA	5.5	2	Resident (>2nd year)	Positive at >20 cmH2O	NA	0		leak test after change tube, 5.5 uncuff too loose	3.3	3.19	3.24	4.48	4.57	4.52	5.48	5.05	3.3	3.14	3.22	4.43
34	34	Female	2	6	10	0	3	81	0	3	II	Anemia	none	none	4.5	Opthalmological		Inhalation induction	4		0		348	4.5	1	NA	NA	NA	NA	4.5	1	Resident (>2nd year)	Positive at 10-20 cmH2O	NA				2.33	2.19	2.26	3.47	3.38	3.42	3.79	3.38	2.15	2.01	2.08	3.42
35	35	Female	5	9	22	50	75	105	3	10	II	Respiratory disorder	none	none	5.5	Opthalmological		Intravenous administration	4		0		300	5.5	1	5	2	NA	NA	5	2	Resident (>2nd year)	Positive at <10 cm H2O	change tube size			after change tube>>positive at 10-20 cmH2O	3.69	3.71	3.7	4.75	4.88	4.81	6.7	7.11	3.62	3.62	3.62	4.65
36	36	Male	3	3	16	50	75	93	25	50	II	none	none	none	5	Opthalmological		Inhalation induction	NA	ultrasound after injected nimbex 3 mins	NA	intubate after injected nimbex 5 mins	130	4.5	1	5	1	NA	NA	5	1	Resident (>2nd year)	Positive at 10-20 cmH2O	NA			uncuff 4.5 is too loose, uncuff 5.5 then test	2.61	2.71	2.66	4.75	4.84	4.79	5.22	5.11	2.89	2.86	2.87	4.48
37	37	Male	7	4	22	25	50	121	25	50	I	none	none	none	5.5	Opthalmological		Intravenous administration	1		2		180	5.5	1	5.5	2	NA	NA	5.5	2	Resident (>2nd year)	Positive at 10-20 cmH2O	NA			1st attempt too loose, then change to 5.5 cuff	3.85	3.65	3.75	4.84	4.75	4.79	5.65	5.98	3.17	3.3	3.23	4.65
38	38	Male	2	6	15	50	75	93	50	75	II	Anemia	none	none	4.5	Opthalmological		Inhalation induction	NA	ultasound after injected nimbex 3 mins	NA	ultrasound after injected nimbex 5 mins	150	5	1	5	2	NA	NA	5	2	Resident (>2nd year)	Positive at 10-20 cmH2O	NA			5.0 uncuff is too loose then change to 5.0 cuff	3.3	3.3	3.3	4.11	4.11	4.11	6.29	6.29	3.35	3.35	3.35	4.06
39	39	Female	5	0	19.6	50	75	106	25	50	I	none	none	none	5	Plastic surgery		Inhalation induction	NA	ultrasound after injected nimbex 3 mins	0		300	5	1	5	2	NA	NA	5	2	Resident (>2nd year)	Positive at 10-20 cmH2O	NA			5.0 uncuff is to loose, change to 5.0 cuff	3.35	3.53	3.44	4.56	4.57	4.56	6.27	6.03	3.29	3.1	3.19	4.7
40	40	Male	8	2	25	50	75	125	50	75	II	Anemia	none	none	6	ENT		Intravenous administration	4		0		240	6	1	6	2	NA	NA	6	2	Resident (>2nd year)	Positive at >20 cmH2O	NA				3.47	3.59	3.53	5.62	5.57	5.59	6.27	5.96	3.16	3.1	3.13	6.01
41	41	Female	2	1	10.9	25	50	82	10	25	I	none	none	none	4.5	Opthalmological		Inhalation induction	4		0		140	4.5	1	NA	NA	NA	NA	4.5	1	Resident (>2nd year)	Positive at >20 cmH2O	NA			leak at 22 cmH2O	3.25	3.25	3.25	3.42	3.47	3.44	4.69	6.12	2.82	3.19	3	3.38
42	42	Female	4	9	14	10	25	103	25	50	I	none	none	none	5	Opthalmological		Inhalation induction	4		0		225	5	1	5.5	1	NA	NA	5.5	1	Resident (>2nd year)	Positive at >20 cmH2O	NA			5.0 uncuff is too loose, change to 5.5 uncuff	2.51	2.51	2.51	3.7	3.65	3.67	4.09	4.47	2.5	2.56	2.53	3.51
43	43	Male	1	7	12	50	75	85	50	75	II	Anemia	none	none	4.5	Opthalmological		Intravenous administration	NA	ultrasound after injected nimbex 3 mins	NA	intubate after injected nimbex 5 mins	120	4.5	1	NA	NA	NA	NA	4.5	1	Resident (>2nd year)	Positive at 10-20 cmH2O	NA				2.71	2.77	2.74	3.56	3.62	3.59	4.31	4.73	2.76	2.76	2.76	3.33
44	44	Male	1	0	8.4	10	25	73	25	50	I	none	none	none	4	General surgery		Inhalation induction	4		0		125	4.5	1	4.5	1	NA	NA	4.5	1	Resident (>2nd year)	Positive at 10-20 cmH2O	NA			1st attempt cannot slip VC, 2nd with stylet succes	2.66	2.66	2.66	3.1	3.1	3.1	5	4.84	2.66	2.66	2.66	3.2
45	45	Female	6	6	16	0	3	114	97	99	III	Genetic Disorder	CVS disorder	none	5.5	CVT		Intravenous administration	4		1		222	5.5	1	NA	NA	NA	NA	5.5	1	Resident (>2nd year)	Positive at 10-20 cmH2O	NA				3.59	3.69	3.64	4.43	4.47	4.45	6.57	6.7	3.59	3.65	3.62	4.52
46	46	Female	5	8	19.8	50	75	113	50	75	I	none	none	none	5.5	Opthalmological		Inhalation induction	3		1	intubate after inject nimbex 5 mins	195	5.5	1	NA	NA	NA	NA	5.5	1	Staff	Positive at 10-20 cmH2O	NA				4.75	4.81	4.78	4.7	4.66	4.68	8.4	8.52	4.38	4.32	4.35	4.52
47	47	Male	3	8	14.3	25	50	98	25	50	I	none	none	none	5	Opthalmological		Intravenous administration	4		4	intubate after injected nimbex 5 mins	301	5	1	5	2	NA	NA	5	2	Resident (>2nd year)	Positive at >20 cmH2O	NA			5.0 uncuff is too loose, change to cuff,no inflate	3.46	3.35	3.4	4.47	4.57	4.52	6.27	6.51	3.35	3.35	3.35	4.48
48	48	Male	5	6	16.5	10	25	108	25	50	I	none	none	none	5	Opthalmological		Intravenous administration	NA	ultrasound after injected nimbex 3 mins	NA	intubate after injected nimbex 5 mins	201	5	1	NA	NA	NA	NA	5	1	Resident (>2nd year)	Positive at 10-20 cmH2O	NA				3.65	3.51	3.58	4.25	4.25	4.25	7.44	7.34	3.47	3.51	3.49	4.39
49	49	Male	1	5	11	50	75	82	50	75	II	none	none	none	4.5	Orthopaedics		Intravenous administration	4		0		267	4.5	1	NA	NA	NA	NA	4.5	1	Resident (>2nd year)	Positive at 10-20 cmH2O	NA				2.83	2.78	2.8	2.92	2.87	2.89	4.89	5.16	2.71	2.74	2.72	2.97
50	50	Male	5	3	30.8	97	99	114	50	75	II	Obesity (>95th percentile weight	none	none	5.5	Opthalmological		Intravenous administration	NA	ultrasound after injected nimbex 3 mins	NA	intubate after injected nimbex 5 mins	175	5.5	1	5.5	2	NA	NA	5.5	2	Resident (>2nd year)	Positive at 10-20 cmH2O	NA			inflate 1.5 mL>>cuff leak 10 cmH2O	3.41	3.41	3.41	4.2	4.11	4.15	6.27	6.45	3.41	3.59	3.5	4.24
51	51	Female	3	9	13.9	25	50	97.5	25	50	II	Anemia	none	none	5	Opthalmological		Inhalation induction	4		4	intubate after injected nimbex 5 mins	175	5	1	NA	NA	NA	NA	5	1	Resident (>2nd year)	Positive at >20 cmH2O	NA				3.55	3.59	3.57	4.79	4.81	4.8	5	6	3.35	3.34	3.34	4.75
52	52	Male	6	2	20.6	50	75	117	50	75	II	URI	none	none	5.5	General surgery		Inhalation induction	4		0		240	5.5	1	NA	NA	NA	NA	5.5	1	Resident (>2nd year)	Positive at >20 cmH2O	NA				3.53	3.49	3.51	4.61	4.61	4.61	6.33	6.33	3.59	3.53	3.56	4.24
53	53	Male	4	4	14.1	10	25	102	25	50	II	Genetic Disorder	none	none	5	Opthalmological		Intravenous administration	4		1	intubate after injected nimbex 5 mins	241	5.5	1	NA	NA	NA	NA	5.5	1	Resident (>2nd year)	Positive at >20 cmH2O	NA				2.74	2.98	2.86	4.43	4.47	4.45	5.98	5.16	2.87	2.74	2.8	4.2
54	54	Female	2	0	18.1	97	99	87	50	75	II	Obesity (>95th percentile weight	none	none	4.5	Opthalmological		Inhalation induction	4		0		237	4.5	1	5	1	NA	NA	5	1	Resident (>2nd year)	Positive at >20 cmH2O	NA			uncuff 5.0 >> leak at 25 cmH2O	2.6	2.65	2.62	3.56	3.57	3.56	4.08	4.93	2.56	2.68	2.62	3.61
55	55	Male	7	10	22.8	25	50	120	25	50	I	none	none	none	6	Opthalmological		Intravenous administration	NA	ultrasound after injected nimbex 3 mins	NA	intubate after injected nimbex 5 mins	216	6	1	6	2	NA	NA	6	2	Resident (>2nd year)	Positive at 10-20 cmH2O	NA			uncuff 6.0 is too loose>>cuff 6.0 [not inflate]	4.78	4.85	4.81	5.43	5.43	5.43	7.8	8.2	4.63	4.7	4.66	5.11
56	56	Male	3	10	17.5	50	75	103	50	75	II	none	none	none	5	Opthalmological		Intravenous administration	4		0		164	5	1	5.5	1	NA	NA	5.5	1	Resident (>2nd year)	Positive at >20 cmH2O	NA				2.66	2.61	2.63	3.75	3.88	3.81	6.2	6	2.86	2.68	2.77	3.7
57	57	Female	7	6	21	25	50	126	50	75	I	none	none	none	5.5	Opthalmological		Intravenous administration	NA	ultrasound after injected nimbex 3 mins	NA	intubate after injected nimbex 5 mins	118	5.5	1	5	2	NA	NA	5	2	Resident (>2nd year)	Positive at 10-20 cmH2O	NA			5.0 cuff inflate 1 ml >> then leak test	3.64	3.64	3.64	4.44	4.5	4.47	7.4	7.2	3.62	3.68	3.65	4.81
58	58	Male	6	2	25.7	75	90	114	25	50	I	none	none	none	5.5	Opthalmological		Intravenous administration	4		1	intubate after injected nimbex 5 mins	220	5.5	1	5.5	2	5	2	5	2	Nurse anesthetist (Experience >1	Positive at 10-20 cmH2O	NA			leak test was done when inflate cuff 1.5 ml	4.72	4.78	4.75	4.02	4.02	4.02	8.82	9.77	4.72	4.78	4.75	4.02
59	59	Female	2	0	12.5	50	75	88	75	90	III	Respiratory disorder	none	none	4.5	CVT		Inhalation induction	4		0		180	4.5	1	NA	NA	NA	NA	4.5	1	Resident (>2nd year)	Positive at >20 cmH2O	NA				2.86	2.79	2.82	3.9	4.38	4.14	3.4	3.58	2.25	2.25	2.25	4.14
60	60	Male	3	2	10.5	0	3	88	0	3	II	Genetic Disorder	Respiratory disorder	none	4.5	Opthalmological		Intravenous administration	4		1	intubate after injected nimbex 5 mins	140	4.5	1	NA	NA	NA	NA	4.5	1	Resident (>2nd year)	Positive at 10-20 cmH2O	NA				2.42	2.46	2.44	3.15	3.2	3.17	4.2	4.2	2.43	2.43	2.43	3.11
61	61	Male	5	7	24.7	90	97	115	50	75	II	Obesity (>95th percentile weight	none	none	5.5	Opthalmological		Inhalation induction	4		1	intubate after injected nimbex 5 mins	174	5.5	1	NA	NA	NA	NA	5.5	1	Resident (>2nd year)	Positive at 10-20 cmH2O	pack throat			ventilator leakage, staff decided to pack throat	3.46	3.4	3.43	4.75	4.66	4.7	6.8	6.5	3.47	3.53	3.5	4.25
62	62	Male	3	0	16.5	75	90	95	50	75	I	none	none	none	4.5	Opthalmological		Inhalation induction	NA	ultrasound after injected nimbex 3 mins	NA	intubate after injected nimbex 5 mins	220	5	1	5.5	1	NA	NA	5.5	1	Resident (>2nd year)	Positive at >20 cmH2O	NA			uncuff 5.0 is too loose	3.88	3.41	3.64	4.34	4.34	4.34	7.18	7.67	3.71	3.77	3.74	4.34
63	63	Male	4	2	14.4	10	25	100	25	50	I	none	none	none	5	Opthalmological		Intravenous administration	2		0		196	5	1	5.5	1	NA	NA	5.5	1	Resident (>2nd year)	Positive at >20 cmH2O	NA			uncuff 5 is too loose, uncuff 5.5 >> leak test	3.32	3.37	3.34	3.98	4.03	4	6.6	6.5	3.35	3.41	3.38	3.36
64	64	Male	8	3	29.5	50	75	126.5	50	75	I	none	none	none	6	Opthalmological		Intravenous administration	3		0		180	6	1	6	2	NA	NA	6	2	Resident (>2nd year)	Positive at 10-20 cmH2O	NA			uncuff6.0 too loose>cuff6.0 inflate 1.5ml>leak tes	4.08	4.02	4.05	5.2	5.12	5.16	7.6	7.6	4.14	4.08	4.11	5.21
65	65	Male	2	10	14.5	50	75	97	90	97	I	none	none	none	4.5	General surgery		Intravenous administration	4		0		200	4.5	1	4.5	1	5	1	5	1	Resident (>2nd year)	Positive at 10-20 cmH2O	NA			slip in 1st attempt,uncuff4.5 too loose	3.78	3.78	3.78	4.7	4.79	4.74	4.8	4.8	3.71	3.77	3.74	4.93
66	66	Male	8	8	19.2	0	3	117	0	3	III	Genetic Disorder	CNS disorder	none	6	Orthopaedics		Intravenous administration	NA	ultrasound after injected nimbex 3 mins	0		195	6	1	6	2	NA	NA	6	2	Resident (>2nd year)	Positive at >20 cmH2O	change tube size			uncuff6.0 too loose>>cuff6.0 inflate 1 ml	2.68	2.43	2.55	3.06	3.1	3.08	5.3	5.2	2.62	2.68	2.65	3.1
67	67	Female	4	10	14.3	10	25	101	10	25	I	none	none	none	5	Orthopaedics		Intravenous administration	NA	ultrasound after injected nimbex 3 mins	0		219	5	1	5.5	1	NA	NA	5.5	1	Resident (>2nd year)	Positive at >20 cmH2O	NA			uncuff5.0 too leak>uncuff5.5 in same attempt	3.16	3.04	3.1	3.47	3.61	3.54	7	7.2	3.29	3.41	3.35	3.65
68	68	Male	7	0	18.7	10	25	116	25	50	II	Anemia	none	none	5.5	Opthalmological		Intravenous administration	4		1	intubate after injected nimbex 5 mins	280	5.5	1	5.5	2	NA	NA	5.5	2	Resident (>2nd year)	Positive at 10-20 cmH2O	NA			uncuff5.5 too loose>cuff5.5 inflate 2ml>leak at20	4.5	4.56	4.53	5.8	5.66	5.73	8	7.8	4.87	4.81	4.84	5.8
69	69	Male	2	11	12.4	10	25	86	0	3	I	none	none	none	4.5	Opthalmological		Inhalation induction	4		0		260	4.5	1	5	1	NA	NA	5	1	Resident (>2nd year)	Positive at <10 cm H2O	pack throat			uncuff 5.0 leak test at 15cmH2O but ven still leak	5.11	5.17	5.14	5.39	5.39	5.39	6.6	6.6	5.11	5.17	5.14	5.34
70	70	Female	3	10	13.6	25	50	100	50	75	I	none	none	none	5	Opthalmological		Inhalation induction	4		1	intubate after injected nimbex 5 mins	140	5	1	5.5	1	NA	NA	5.5	1	Resident (>2nd year)	Positive at >20 cmH2O	NA				3.77	3.71	3.74	4.56	4.56	4.56	7.97	7.61	4.02	3.89	3.95	4.43
71	71	Male	8	3	32	75	90	132	75	90	I	none	none	none	6	Opthalmological		Inhalation induction	3		0		282	6	1	NA	NA	NA	NA	6	1	Nurse anesthetist (Experience >1	Positive at 10-20 cmH2O	NA				3.65	3.96	3.8	5.12	5.29	5.2	6.6	6.6	3.96	3.96	3.96	5.11
72	72	Female	1	5	14.8	97	99	77	25	50	II	Obesity (>95th percentile weight	none	none	4.5	Opthalmological		Intravenous administration	4		0		166	4.5	1	5	1	NA	NA	5	1	Resident (>2nd year)	Positive at >20 cmH2O	NA			uncuff 4.5 is too loose, leaktest uncuff 5.5 = 24	3.22	3.1	3.16	4.48	4.48	4.48	5.6	5.66	3.04	3.1	3.07	4.5
73	73	Male	4	1	17.4	50	75	101	25	50	I	none	none	none	5	Opthalmological		Inhalation induction	2		0		250	5	1	NA	NA	NA	NA	5	1	Resident (>2nd year)	Positive at 10-20 cmH2O	NA				3.41	3.53	3.47	4.38	4.38	4.38	7.11	7.04	3.55	3.55	3.55	4.38
74	74	Male	6	0	21.4	50	75	117	50	75	I	none	none	none	5.5	Opthalmological		Intravenous administration	4		0		257	5.5	1	NA	NA	NA	NA	5.5	1	Resident (>2nd year)	Positive at 10-20 cmH2O	NA				5.96	6.09	6.02	5.71	5.52	5.61	13.3	13.4	6.69	6.57	6.63	5.62
75	75	Female	2	9	16.9	97	99	94	50	75	II	Obesity (>95th percentile weight	none	none	4.5	Opthalmological		Intravenous administration	4		0		135	4.5	1	4.5	3	NA	NA	4.5	3	Resident (>2nd year)	Positive at <10 cm H2O	change tube size			microcuff 4.5, donot inflate>leak at 20cmH2O	4.2	4.26	4.23	4.06	4.07	4.06	8	7.91	4.17	4.02	4.09	4.06
76	76	Female	4	1	18.7	75	90	110	97	99	I	none	none	none	5	Opthalmological		Intravenous administration	4		0		180	5	1	5.5	1	NA	NA	5.5	1	Resident (>2nd year)	Positive at >20 cmH2O	NA			5.0 is too loose > chamge to 5.5 in same attempt	3.65	3.77	3.71	4.61	4.61	4.61	6.57	7	3.53	3.53	3.53	4.61
77	77	Male	2	0	9.3	0	3	80	0	3	II	none	none	none	4.5	Opthalmological		Intravenous administration	4		NA	intubate after injected nimbex 5 mins	114	4.5	1	NA	NA	NA	NA	4.5	1	Resident (>2nd year)	Positive at >20 cmH2O	NA				3.65	3.65	3.65	3.01	3.01	3.01	7.3	7.24	3.65	3.65	3.65	3.06
78	78	Male	6	11	21.7	50	75	120	50	75	I	none	none	none	5.5	Opthalmological		Intravenous administration	4		0		91	5.5	1	5.5	2	NA	NA	5.5	2	Staff	Positive at <10 cm H2O	change tube size			5.5 cuff, not inflate	3.69	3.76	3.72	4.89	4.9	4.89	6.77	6.83	3.62	3.62	3.62	4.89
79	79	Male	5	2	17.1	25	50	107	25	50	I	none	none	none	5	Opthalmological		Intravenous administration	4		2	intubate after injected nimbex 5 mins	172	5	1	5.5	1	NA	NA	5.5	1	Resident (>2nd year)	Positive at >20 cmH2O	NA			uncuff 5.0 >> too loose, change to 5.5 in same att	4.17	4.24	4.2	4.61	4.62	4.61	8.47	8.27	4.31	4.31	4.31	4.66
80	80	Male	3	11	16.2	50	75	103	50	75	I	none	none	none	5	General surgery		Inhalation induction	NA	ultrasound after injected nimbex 3 mins	0		170	5	1	NA	NA	NA	NA	5	1	Resident (>2nd year)	Positive at 10-20 cmH2O	NA				3.21	3.21	3.21	4.11	4.11	4.11	6.08	6.08	3.08	3.08	3.08	4.15
81	81	Male	6	1	19.7	25	50	113	25	50	I	none	none	none	5.5	General surgery		Intravenous administration	4		2	intubate after injected nimbex 3 mins	185	5.5	1	NA	NA	NA	NA	5.5	1	Resident (>2nd year)	Positive at 10-20 cmH2O	NA				3.35	3.35	3.35	4.11	4.2	4.15	6.84	6.57	3.49	3.42	3.45	4.11
82	82	Male	3	9	11.7	0	3	85	0	3	II	Anemia	none	none	5	ENT		Intravenous administration	NA	ultrasound after injected nimbex 3 mins	NA	intubate after injected nimbex 5 mins	330	5	1	5.5	1	NA	NA	5.5	1	Resident (>2nd year)	Positive at <10 cm H2O	change tube size			uncuff 5.5 still leak, staff decided pack throat	2.73	2.62	2.67	3.62	3.62	3.62	4.72	4.65	2.8	2.8	2.8	3.57
83	83	Female	5	2	16.8	25	50	107	25	50	II	Anemia	none	none	5	Opthalmological		Intravenous administration	4		0		139	5.5	1	NA	NA	NA	NA	5.5	1	Resident (>2nd year)	Positive at 10-20 cmH2O	NA				2.46	2.8	2.63	4.07	4.06	4.06	4.03	4.1	2.32	2.39	2.35	4.06
84	84	Female	1	7	10.5	50	75	78	25	50	I	none	none	none	4.5	Orthopaedics		Intravenous administration	4		NA	intubate after injected nimbex 5 mins	150	4.5	1	NA	NA	NA	NA	4.5	1	Resident (>2nd year)	Positive at 10-20 cmH2O	NA				2.67	2.67	2.67	3.51	3.47	3.49	5	5.06	2.67	2.73	2.7	3.51
85	85	Male	6	9	18	10	25	120	10	25	III	Genetic Disorder	none	none	5.5	Orthopaedics		Intravenous administration	NA	ultrasound after injected nimbex 3 mins	2	intubate after injected nimbex 5 mins	207	5.5	1	5.5	2	NA	NA	5.5	2	Staff	Positive at <10 cm H2O	change tube size				3.08	3.08	3.08	4.63	4.68	4.65	5.4	5.32	3.08	3.09	3.08	4.53
86	86	Female	5	1	16.3	25	50	108	25	50	I	none	none	none	5	Opthalmological		Intravenous administration	NA	ultrasound after injected nimbex 3 mins	2	intubate after injected nimbex 5 mins	180	5.5	1	NA	NA	NA	NA	5.5	1	Resident (>2nd year)	Positive at 10-20 cmH2O	NA				3.35	3.35	3.35	4.1	4.15	4.12	5.81	5.95	3.35	3.35	3.35	3.99
87	87	Male	1	4	8.7	0	3	78.5	25	50	III	Genetic Disorder	none	none	4	Opthalmological		Intravenous administration	4		0		192	4	1	4.5	1	NA	NA	4.5	1	Resident (>2nd year)	Positive at <10 cm H2O	change tube size				3.62	3.62	3.62	3.56	3.4	3.48	6.84	7.18	3.62	3.69	3.65	3.65
88	88	Female	3	7	13	10	25	97	25	50	III	CNS disorder	none	none	5	General surgery		Intravenous administration	4		0		92	5	1	NA	NA	NA	NA	5	1	Nurse anesthetist (Experience >1	Positive at 10-20 cmH2O	NA				3.55	3.69	3.62	4.11	4.24	4.17	6.7	6.49	3.35	3.42	3.38	4.61
89	89	Female	5	11	16.4	10	25	104	0	3	II	URI	none	none	5.5	Opthalmological		Intravenous administration	4		0		180	5.5	1	5.5	2	NA	NA	5.5	2	Nurse anesthetist (Experience >1	Positive at <10 cm H2O	change tube size			change to cuff5.5 > inflate 0.5 ml	2.94	3.01	2.97	4.61	4.61	4.61	5.27	5.33	3.08	3.08	3.08	4.65
90	90	Male	4	6	15.3	25	50	110	75	90	I	none	none	none	5	Opthalmological		Intravenous administration	4		4	intubate after injected nimbex 5 mins	357	5	1	5.5	1	NA	NA	5.5	1	Resident (>2nd year)	Positive at 10-20 cmH2O	pack throat			ventilator > leakage, staff decided to pack throat	2.56	2.87	2.71	4.7	4.76	4.73	5.17	5.23	2.86	2.62	2.74	4.93
91	91	Female	5	1	16	25	50	110	50	75	II	Anemia	none	none	5.5	Opthalmological		Intravenous administration	4		0		180	5.5	1	5.5	2	NA	NA	5.5	2	Nurse anesthetist (Experience >1	Positive at <10 cm H2O	change tube size			uncuff5.5 is too loose, change cuff5.5 inflate 1ml	3.22	3.35	3.28	5.25	5.2	5.22	6.09	6.57	3.23	3.23	3.23	5.25
92	92	Male	1	4	10.6	50	75	74	0	3	II	Anemia	none	none	4.5	Opthalmological		Intravenous administration	0		0		165	4.5	1	NA	NA	NA	NA	4.5	1	Resident (>2nd year)	Positive at 10-20 cmH2O	NA				2.56	2.8	2.68	3.1	3.01	3.05	5.17	5.27	2.5	2.49	2.49	3.01
93	93	Female	3	3	15.5	50	75	80	0	3	III	CNS disorder	none	none	5	Orthopaedics		Intravenous administration	NA	ultrasound after injected nimbex 3 mins	NA	intubate after injected nimbex 5 mins	160	5	1	NA	NA	NA	NA	5	1	Resident (>2nd year)	Positive at >20 cmH2O	NA				3.7	3.69	3.69	4.24	4.25	4.24	6.42	6.56	3.83	3.97	3.9	4.47
94	94	Male	2	3	18.4	97	99	89	25	50	II	Obesity (>95th percentile weight	none	none	4.5	General surgery		Intravenous administration	NA	ultrasound after injected nimbex 3 mins	NA	intubate after injected nimbex 5 mins	240	4.5	1	5	1	NA	NA	5	1	Resident (>2nd year)	Positive at <10 cm H2O	change tube size				3.35	3.42	3.38	3.7	3.7	3.7	6.49	6.63	3.42	3.42	3.42	3.7
95	95	Male	5	7	17.5	25	50	106.5	10	25	II	CNS disorder	none	none	5.5	General surgery		Inhalation induction	4		0		295	5.5	1	5.5	1	NA	NA	5.5	1	Resident (>2nd year)	Positive at >20 cmH2O	NA				2.8	2.81	2.8	4.2	4.24	4.22	5.47	5.47	2.8	2.8	2.8	4.2
[truncated: 4 more columns]
